# Supplementary material for: The Impact of Green Tea and Its Bioactive Compounds on Mood Disorder Symptomology and Brain Derived Neurotrophic Factor: A Systematic Review of Randomized Controlled Trials
Source: Biomedicines. 2025 Jul 7;13(7):1656. doi: 10.3390/biomedicines13071656 (PMC12292568; doi:10.3390/biomedicines13071656)
Supplement: Supplementary file 1 [file biomedicines-13-01656-s001.zip]

Archive with 1 entries (1 files):
- biomedicines-3706821-supplementary.pdf
